# Supplementary material for: Acceptance of Social Networking Sites by Older People before and after COVID-19 Confinement: A Repeated Cross-Sectional Study in Chile, Using the Theory of Planned Behaviour (TPB)
Source: Int J Environ Res Public Health. 2022 Oct 16;19(20):13355. doi: 10.3390/ijerph192013355 (PMC9602972; doi:10.3390/ijerph192013355)
Supplement: Supplementary file 1 [file ijerph-19-13355-s001.zip]

Archive with 1 entries (1 files):
- ijerph-1925505-supplementary.pdf
